# Supplementary material for: Altered Intra- and Inter-Network Functional Connectivity in Patients With Crohn’s Disease: An Independent Component Analysis-Based Resting-State Functional Magnetic Resonance Imaging Study
Source: Front Neurosci. 2022 Mar 2;16:855470. doi: 10.3389/fnins.2022.855470 (PMC8926075; doi:10.3389/fnins.2022.855470)
Supplement: Supplementary file 1 [file Table_1.XLSX]

## Sheet: Sheet1
RSNs (one-sample ttest)	Region Label	Voxel size	t-value		MNI Coordinates
				x	y	z
high visual	Occipital_Mid_L	325	23.0881	-18	-96	9
	Occipital_Mid_R	268	18.5782	30	-87	3
prime visual	Calcarine_R	3276	21.9754	6	-81	9
	Calcarine_L	3276	19.5575	-6	-72	-9
language	Temporal_Mid_L	590	23.9776	-51	-57	21
	Temporal_Mid_L	590	15.3476	-57	-33	-9
	Frontal_Inf_Tri_L	212	18.691	-51	21	3
	Temporal_Sup_R	227	18.0266	60	-48	21
dorsal DMN	Cingulate_Ant_R	1483	24.9332	3	51	9
	Frontal_Sup_2_L	1483	20.4998	-15	45	30
	Frontal_Med_Orb_L	1483	17.5233	0	51	-15
	Cingulate_Post_L	294	17.7874	-3	-51	21
	Cingulate_Mid_R	50	14.5198	3	-18	36
	Frontal_Sup_2_R	32	11.3349	15	33	48
posterior insula	Parietal_Inf_L	289	25.5288	-57	-42	36
	SupraMarginal_R	231	19.6517	54	-45	39
	Precuneus_L	25	13.4344	-6	-51	57
	Cingulate_Mid_R	22	11.644	12	-30	42
	Frontal_Mid_2_L	31	11.1311	-39	33	30
precuneus	Precuneus_R	392	23.2684	9	-66	27
	Cuneus_L	392	22.4724	-6	-78	33
	Cingulate_Post_L	207	19.3173	-3	-39	21
	Parietal_Inf_L	80	12.5114	-36	-57	39
FNC analysis between RSNs (6 networks)
t-value	1.03638	2.78155	-1.73165	-1.86175	-0.184931	0.12476	-0.313467	-0.497029	0.329159	-1.54289	0.815006	0.751309	-1.25048	-0.41556	-1.95798
P-value	0.306409	0.00829109	0.0912406	0.0701872	0.854241	0.901354	0.755597	0.621959	0.743797	0.130933	0.420018	0.456977	0.218577	0.68001	0.0574143
Correlation analysis (For review purpose only)
CD patients	disease duration (month)	CAL.L-related connectivity strength ( prime network)
1	12	2.43208
2	60	2.12399
3	120	1.67835
4	24	1.58313
5	120	1.07123
6	7	1.56221
7	12	2.25492
8	24	2.24991
9	192	1.3651
10	6	2.01679
11	4	2.12298
12	4	2.53286
13	204	1.25078
14	24	1.51554
15	96	2.16464
16	120	1.57079
17	3	2.84331
18	180	1.834
19	2	0.881318
20	6	1.93906
